# Supplementary material for: A novel mutation in TTC8 is associated with progressive retinal atrophy in the golden retriever
Source: Canine Genet Epidemiol. 2014 Apr 16;1:4. doi: 10.1186/2052-6687-1-4 (PMC4574394; doi:10.1186/2052-6687-1-4)
Supplement: Supplementary file 2 — Additional file 2: Table S1: Primers for Sanger sequencing. The sequence of primer pairs used for sequencing of mRNA and DNA, along with the expected amplicon sizes. All primers were used with an annealing temperature of 57°C. (XLS 24 KB) [file 40575_2013_4_MOESM2_ESM.xls]

## Sheet: Additonal File 1
Table S1. Primers for Sanger Sequencing
F primer Name	F primer Seq (5'-3')	R primer Name	R primer Seq (5'-3')	Product size (bp)
SPATA7_mRNA_1-3F	CGGGAAGGTCGGAAGG	SPATA7_mRNA_1-3R	ATTTGATGCTGGCACTTATGC	298
SPATA7_mRNA_4-5F	CCACCTGGTCAAGAATCACAT	SPATA7_mRNA_4-5R	GGATGGAAATCCATTCACTTCT	298
SPATA7_mRNA_6F	ACGATGTGAAAGGGAGTTGAA	SPATA7_mRNA_6R	TTCTTGGTGTCAACTGTCTCAA	600
SPATA7_mRNA_7-8F	ATGGAAGCTGAAACCCAGACT	SPATA7_mRNA_7-8R	AAGCTGCAGGGAATACTGACA	243
SPATA7_mRNA_9-11F	ACCATGGGATGAGATCAAAGA	SPATA7_mRNA_9-11R	CTTCAGGATATGCAGCAGGTG	271
SPATA7_mRNA_12F	GAACGACTGTTTGAGCGACAT	SPATA7_mRNA_12R	TGGCCATTTAGGATATTTATTGATG	665
TTC8_exon8_F	CATCTGGAAACATGAGCCACT	TTC8_exon8_R	TCATCCAAAAAGAGGTGTTGG	473
TTC8_mRNA_F	ATGGGCTCGGAGATGGA	TTC8_mRNA_R	TCTGTGGGACAATCAGAGCA	1560
		TTC8_mRNA_R2	GTGGAACTTGAGCAATAGCATT	235
Internal primers used to Sanger sequence amplicons created with TTC8_mRNA_F and TTC8_mRNA_R/R2:
TTC8_mRNA_IF1	GAACTGCCTACACAGCTCG	TTC8_mRNA_IR1	CGAGCTGTGTAGGCAGTTC
TTC8_mRNA_IF2	GTTTCCAGGAGAAGTAACCC	TTC8_mRNA_IR2	GGGTTACTTCTCCTGGAAAC
TTC8_mRNA_IF3	CAACTTGGGCCACATAGCTG	TTC8_mRNA_IR3	CAGCTATGTGGCCCAAGTTG
TTC8_mRNA_IF4	CTTACGACCAGGAACCAGATC	TTC8_mRNA_IR4	GATCTGGTTCCTGGTCGTAAG
TTC8_mRNA_IF5	GTCACCTCTGGAACCAGATC	TTC8_mRNA_IR5	GATCTGGTTCCAGAGGTGAC
TTC8_mRNA_IF6	GTCTCAGGCAGCTTGGATT	TTC8_mRNA_IR6	AATCCAAGCTGCCTGAGAC
TTC8_mRNA_IF7	GTCCCCTTACGACCAGGTATTG	TTC8_mRNA_IR7	CAATACCTGGTCGTAAGGGGAC
TTC8_mRNA_IF8	CACCTCTGGCAGCTTGG	TTC8_mRNA_IR8	CCAAGCTGCCAGAGGTG
TTC8_mRNA_IF9	CCAGGCAGCTTGGATTTTA	TTC8_mRNA_IR9	TAAAATCCAAGCTGCCTGG
